# Supplementary material for: Predictive Framework Based on GBIF and WorldClim Data for Identifying Drought- and Cold-Tolerant Magnolia Species in China
Source: Plants (Basel). 2025 Jun 27;14(13):1966. doi: 10.3390/plants14131966 (PMC12251840; doi:10.3390/plants14131966)
Supplement: Supplementary file 1 [file plants-14-01966-s001.zip › Supplementary Table S1.xlsx]

## Sheet: 10KM
species	Moran I statistic standard deviate	P value	Moran I statistic	Expectation	Variance
Magnolia alba	4.7122e-09	0.5	-0.0666667	-0.0666667	8.67362e-18
Magnolia albosericea	0	0.5	-0.0769231	-0.0769231	1.56125e-17
Magnolia balansae	4.7122e-09	0.5	-0.0666667	-0.0666667	8.67362e-18
Magnolia biondii	NaN	NA	-0.05	-0.05	-8.06646e-17
Magnolia campbellii	0	0.5	-0.0434783	-0.0434783	8.23994e-18
Magnolia cathcartii	NaN	NA	-0.0714286	-0.0714286	-3.46945e-17
Magnolia cavaleriei	0	0.5	-0.0434783	-0.0434783	1.21431e-17
Magnolia champaca	9.2413e-10	0.5	-0.0588235	-0.0588235	5.63785e-17
Magnolia championii	NaN	NA	-0.0714286	-0.0714286	-3.1225e-17
Magnolia chapensis	NaN	NA	-0.0476191	-0.0476191	-5.07407e-17
Magnolia cylindrica	NaN	NA	-0.0526316	-0.0526316	-1.86483e-17
Magnolia delavayi	NaN	NA	-0.0322581	-0.0322581	-3.20924e-17
Magnolia denudata	1.7157e-09	0.5	-0.0131579	-0.0131579	5.00901e-17
Magnolia doltsopa	-1.0726e-09	0.5	-0.04	-0.04	4.18502e-17
Magnolia figo	0	0.5	-0.00884956	-0.00884956	3.71475e-17
Magnolia floribunda	NaN	NA	-0.0243902	-0.0243902	-6.10406e-17
Magnolia fordiana	NaN	NA	-0.0178571	-0.0178571	-5.87096e-17
Magnolia foveolata	-4.0026e-10	0.5	-0.025	-0.025	7.51352e-17
Magnolia globosa	NaN	NA	-0.1	-0.1	-2.42861e-17
Magnolia grandiflora	4.7122e-09	0.5	-0.0555556	-0.0555556	2.1684e-18
Magnolia henryi	NaN	NA	-0.0625	-0.0625	0
Magnolia hookeri	-4.3016e-09	0.5	-0.0769231	-0.0769231	1.04083e-17
Magnolia insignis	23399796	< 2.2e-16	0.0177292	0.0177292	2.6563e-18
Magnolia kwangtungensis	NaN	NA	-0.0909091	-0.0909091	-1.04083e-17
Magnolia laevifolia	-1.8924e-09	0.5	-0.0434783	-0.0434783	1.34441e-17
Magnolia liliiflora	3.9544e-10	0.5	-0.025	-0.025	7.69783e-17
Magnolia macclurei	0	0.5	-0.0416667	-0.0416667	6.89553e-17
Magnolia martini	NaN	NA	-0.0909091	-0.0909091	-1.04083e-17
Magnolia nitida	0	0.5	-0.0769231	-0.0769231	1.12757e-17
Magnolia odora	NaN	NA	-0.037037	-0.037037	-5.83301e-17
Magnolia rostrata	NaN	NA	-0.1	-0.1	-2.94903e-17
Magnolia sargentiana	NaN	NA	-0.1	-0.1	-3.46945e-17
Magnolia sieboldii	9.9121e-10	0.5	-0.04	-0.04	4.90059e-17
Magnolia sprengeri	4.1014e-10	0.5	-0.025	-0.025	7.15573e-17
Magnolia wilsonii	1.1496e-09	0.5	-0.0588235	-0.0588235	3.64292e-17

## Sheet: 20km
species	Moran I statistic standard deviate	P value	Moran I statistic	Expectation	Variance
`Magnolia alba`	4.7122e-09	0.5	-0.000666667	-0.000666667	8.67362e-18
Magnolia albosericea	0	0.5	-0.000769231	-0.000769231	1.56125e-17
Magnolia balansae	4.7122e-09	0.5	-0.0666667	-0.0666667	8.67362e-18
Magnolia biondii	NaN	NA	-0.05	-0.05	-8.06646e-17
Magnolia campbellii	0	0.5	-0.0434783	-0.0434783	8.23994e-18
Magnolia cathcartii	NaN	NA	-0.0714286	-0.0714286	-3.46945e-17
Magnolia cavaleriei	0	0.5	-0.0434783	-0.0434783	1.21431e-17
Magnolia champaca	9.2413e-10	0.5	-0.0588235	-0.0588235	5.63785e-17
Magnolia championii	NaN	NA	-0.0714286	-0.0714286	-3.1225e-17
Magnolia chapensis	NaN	NA	-0.0476191	-0.0476191	-5.07407e-17
Magnolia cylindrica	NaN	NA	-0.0526316	-0.0526316	-1.86483e-17
Magnolia delavayi	NaN	NA	-0.0322581	-0.0322581	-3.20924e-17
Magnolia denudata	1.7157e-09	NA	-0.0131579	-0.0131579	5.00901e-17
Magnolia doltsopa	-1.0726e-09	0.5	-0.04	-0.04	4.18502e-17
Magnolia figo	0	0.5	-0.00884956	-0.00884956	3.71475e-17
Magnolia floribunda	NaN	NA	-0.0243902	-0.0243902	-6.10406e-17
Magnolia fordiana	NaN	NA	-0.0178571	-0.0178571	-5.87096e-17
Magnolia foveolata	-4.0026e-10	0.5	-0.025	-0.025	7.51352e-17
Magnolia globosa	NaN	NA	-0.1	-0.1	-2.42861e-17
Magnolia grandiflora	4.7122e-09	0.5	-0.0555556	-0.0555556	2.1684e-18
Magnolia henryi	NaN	NA	-0.0625	-0.0625	0
Magnolia hookeri	-4.3016e-09	0.5	-0.0769231	-0.0769231	1.04083e-17
Magnolia insignis	NaN	NA	-0.02	-0.02	-5.42101e-18
Magnolia kwangtungensis	NaN	NA	-0.0909091	-0.0909091	-1.04083e-17
Magnolia laevifolia	-1.8924e-09	0.5	-0.0434783	-0.0434783	1.34441e-17
Magnolia liliiflora	3.9544e-10	0.5	-0.025	-0.025	7.69783e-17
Magnolia macclurei	0	0.5	-0.0416667	-0.0416667	6.89553e-17
Magnolia martini	NaN	NA	-0.0909091	-0.0909091	-1.04083e-17
Magnolia nitida	0	0.5	-0.0769231	-0.0769231	1.12757e-17
Magnolia odora	NaN	NA	-0.037037	-0.037037	-5.83301e-17
Magnolia rostrata	NaN	NA	-0.1	-0.1	-2.94903e-17
Magnolia sargentiana	NaN	NA	-0.1	-0.1	-3.46945e-17
Magnolia sieboldii	9.9121e-10	0.5	-0.04	-0.04	4.90059e-17
Magnolia sprengeri	4.1014e-10	0.5	-0.025	-0.025	7.15573e-17
Magnolia wilsonii	1.1496e-09	0.5	-0.0588235	-0.0588235	3.64292e-17

## Sheet: 50KM
species	Moran I statistic standard deviate	p-value	Moran I statistic	Expectation	Variance
Magnolia alba	4.7122e-09	0.5	-0.0666667	-0.0666667	8.67362e-18
Magnolia albosericea	0	0.5	-0.0769231	-0.0769231	1.56125e-17
Magnolia balansae	4.7122e-09	0.5	-0.0666667	-0.0666667	8.67362e-18
Magnolia biondii	NaN	NA	-0.05	-0.05	-8.06646e-17
Magnolia campbellii	0	0.5	-0.0434783	-0.0434783	8.23994e-18
Magnolia cathcartii	NaN	NA	-0.0714286	-0.0714286	-3.46945e-17
Magnolia cavaleriei	0	0.5	-0.0434783	-0.0434783	1.21431e-17
Magnolia champaca	9.2413e-10	0.5	-0.0588235	-0.0588235	5.63785e-17
Magnolia championii	NaN	NA	-0.0714286	-0.0714286	-3.1225e-17
Magnolia chapensis	NaN	NA	-0.0476191	-0.0476191	-5.07407e-17
Magnolia cylindrica	NaN	NA	-0.0526316	-0.0526316	-1.86483e-17
Magnolia delavayi	NaN	NA	-0.0322581	-0.0322581	-3.20924e-17
Magnolia denudata	1.7157e-09	0.5	-0.0131579	-0.0131579	5.00901e-17
Magnolia doltsopa	-1.0726e-09	0.5	-0.04	-0.04	4.18502e-17
Magnolia figo	0	0.5	-0.00884956	-0.00884956	3.71475e-17
Magnolia floribunda	NaN	NA	-0.0243902	-0.0243902	-6.10406e-17
Magnolia fordiana	NaN	NA	-0.0178571	-0.0178571	-5.87096e-17
Magnolia foveolata	-4.0026e-10	0.5	-0.025	-0.025	7.51352e-17
Magnolia globosa	NaN	NA	-0.1	-0.1	-2.42861e-17
Magnolia grandiflora	4.7122e-09	0.5	-0.0555556	-0.0555556	2.1684e-18
Magnolia henryi	NaN	NA	-0.0625	-0.0625	0
Magnolia hookeri	-4.3016e-09	0.5	-0.0769231	-0.0769231	1.04083e-17
Magnolia insignis	NaN	NA	-0.02	-0.02	-5.42101e-18
Magnolia kwangtungensis	NaN	NA	-0.0909091	-0.0909091	-1.04083e-17
Magnolia laevifolia	-1.8924e-09	0.5	-0.0434783	-0.0434783	1.34441e-17
Magnolia liliiflora	3.9544e-10	0.5	-0.025	-0.025	7.69783e-17
Magnolia macclurei	0	0.5	-0.0416667	-0.0416667	6.89553e-17
Magnolia martini	NaN	NA	-0.0909091	-0.0909091	-1.04083e-17
Magnolia nitida	0	0.5	-0.0769231	-0.0769231	1.12757e-17
Magnolia odora	NaN	NA	-0.037037	-0.037037	-5.83301e-17
Magnolia rostrata	NaN	NA	-0.1	-0.1	-2.94903e-17
Magnolia sargentiana	NaN	NA	-0.1	-0.1	-3.46945e-17
Magnolia sieboldii	9.9121e-10	0.5	-0.04	-0.04	4.90059e-17
Magnolia sprengeri	4.1014e-10	0.5	-0.025	-0.025	7.15573e-17
Magnolia wilsonii	1.1496e-09	0.5	-0.0588235	-0.0588235	3.64292e-17
