# Supplementary material for: Predictive Framework Based on GBIF and WorldClim Data for Identifying Drought- and Cold-Tolerant Magnolia Species in China
Source: Plants (Basel). 2025 Jun 27;14(13):1966. doi: 10.3390/plants14131966 (PMC12251840; doi:10.3390/plants14131966)
Supplement: Supplementary file 1 [file plants-14-01966-s001.zip › Supplementary Table S2.xlsx]

## Sheet: Summary of Sensitivity Analysis
percentile	PDQ_threshold	MTCM_threshold	drought_tolerant_species	cold_tolerant_species	both_tolerant_species	drought_species_list	cold_species_list	both_species_list
0.05	42.95	-2.23	2	2	1	M. biondii; M. laevifolia	M. biondii; M. globosa	M. biondii
0.1	45.9	-1.18	4	4	2	M. biondii; M. laevifolia; M. globosa; M. delavayi	M. biondii; M. globosa; M. rostrata; M. sieboldii	M. biondii; M. globosa
0.15	56.3	-0.85	6	6	2	M. biondii; M. laevifolia; M. globosa; M. delavayi; M. wilsonii; M. albosericea	M. biondii; M. globosa; M. campbellii; M. rostrata; M. sprengeri; M. sieboldii	M. biondii; M. globosa
0.2	59.8	-0.09	7	7	2	M. biondii; M. laevifolia; M. globosa; M. delavayi; M. wilsonii; M. albosericea; M. sargentiana	M. biondii; M. globosa; M. campbellii; M. nitida; M. rostrata; M. sprengeri; M. sieboldii	M. biondii; M. globosa
0.25	60.5	0.92	9	9	5	M. biondii; M. laevifolia; M. globosa; M. delavayi; M. wilsonii; M. albosericea; M. sargentiana; M. campbellii; M. nitida	M. biondii; M. globosa; M. sargentiana; M. campbellii; M. nitida; M. rostrata; M. sprengeri; M. sieboldii; M. liliiflora	M. biondii; M. globosa; M. sargentiana; M. campbellii; M. nitida
0.3	61	1.11	9	11	6	M. biondii; M. laevifolia; M. globosa; M. delavayi; M. wilsonii; M. albosericea; M. sargentiana; M. campbellii; M. nitida	M. biondii; M. globosa; M. wilsonii; M. sargentiana; M. campbellii; M. nitida; M. rostrata; M. sprengeri; M. sieboldii; M. liliiflora; M. cylindrica	M. biondii; M. globosa; M. wilsonii; M. sargentiana; M. campbellii; M. nitida
0.35	61.45	1.37	12	12	8	M. biondii; M. laevifolia; M. globosa; M. delavayi; M. wilsonii; M. albosericea; M. sargentiana; M. campbellii; M. nitida; M. rostrata; M. sprengeri; M. cathcartii	M. biondii; M. globosa; M. wilsonii; M. sargentiana; M. campbellii; M. nitida; M. rostrata; M. sprengeri; M. sieboldii; M. martini; M. liliiflora; M. cylindrica	M. biondii; M. globosa; M. wilsonii; M. sargentiana; M. campbellii; M. nitida; M. rostrata; M. sprengeri

## Sheet: Frequency of drought-tolerant
species	frequency	first_appearance_percentile
M. biondii	7	0.05
M. laevifolia	7	0.05
M. globosa	6	0.1
M. delavayi	6	0.1
M. wilsonii	5	0.15
M. albosericea	5	0.15
M. sargentiana	4	0.2
M. campbellii	3	0.25
M. nitida	3	0.25
M. rostrata	1	0.35
M. sprengeri	1	0.35
M. cathcartii	1	0.35

## Sheet: Frequency of cold-resistant
species	frequency	first_appearance_percentile
M. biondii	7	0.05
M. globosa	7	0.05
M. rostrata	6	0.1
M. sieboldii	6	0.1
M. campbellii	5	0.15
M. sprengeri	5	0.15
M. nitida	4	0.2
M. sargentiana	3	0.25
M. liliiflora	3	0.25
M. wilsonii	2	0.3
M. cylindrica	2	0.3
M. martini	1	0.35
