# Supplementary material for: Predictive Framework Based on GBIF and WorldClim Data for Identifying Drought- and Cold-Tolerant Magnolia Species in China
Source: Plants (Basel). 2025 Jun 27;14(13):1966. doi: 10.3390/plants14131966 (PMC12251840; doi:10.3390/plants14131966)
Supplement: Supplementary file 1 [file plants-14-01966-s001.zip › Supplementary Table S3.xlsx]

## Sheet: Sheet 1
species	median_PDQ	median_MTCM	Q1_PDQ	Q3_PDQ	Q1_MTCM	Q3_MTCM	specimen_count
M. alba	108.5	9.05	86.5	113.25	7.975	10.125	16
M. albosericea	56	2.2	44.25	71.75	0.9	6.25	14
M. balansae	79.5	9.35	72.5	98.5	7.975	13.175	16
M. biondii	32	-4.1	26	89	-5.4	-1.7	21
M. campbellii	60	-1.15	40.75	73	-6.525	2.05	24
M. cathcartii	61	4.2	52	70.5	2.5	6.5	15
M. cavaleriei	131.5	2.75	87.75	174.5	1.675	3.725	24
M. champaca	75.5	9.7	55.5	95.5	6.225	11.825	18
M. championii	84	9.6	72.5	107	9	14.5	15
M. chapensis	137	2.7	99	170.5	1.625	5.075	22
M. cylindrica	168	1.1	160.5	184	-0.225	2.125	20
M. delavayi	44.5	4.15	37.25	58.75	3.075	6.75	32
M. denudata	153	1.4	76	171	-0.6	2.4	77
M. doltsopa	69	2.6	44.25	76	0.925	3.1	26
M. figo	148	3.8	121.25	170.75	2.2	7.05	114
M. floribunda	63	3.4	50.25	78.75	1.825	5.725	42
M. fordiana	114	5.2	72	141	2.7	9.6	57
M. foveolata	131	5.2	112	173	2.7	7.2	41
M. globosa	44	-3.7	38	59	-8	0.35	11
M. grandiflora	157	2.2	113	171	0.65	4.8	19
M. henryi	62	9	51	74	6.7	11.9	17
M. hookeri	61.5	4.5	49.25	64	1.325	8.25	14
M. insignis	72	2.4	60	82.5	1.25	4.9	51
M. kwangtungensis	124	4.8	120.5	139	2.5	6.925	12
M. laevifolia	40.5	3.4	35.75	44.5	3.075	4.975	24
M. liliiflora	95	0.9	48	143	-0.7	3.7	41
M. macclurei	107	6	94	140	1.7	9.6	25
M. martini	91	1.15	57.5	107	0.775	4.55	12
M. nitida	60	-0.45	43.25	79	-4.35	2.6	14
M. odora	139	5.4	90.75	160.25	4.175	7.55	28
M. rostrata	61	-1.2	44	67.5	-4.1	2.65	11
M. sargentiana	59	0	45	97	-0.65	0.6	11
M. sieboldii	81	-1.6	29.25	165.25	-12.575	1.175	26
M. sprengeri	61	-0.9	27	95	-4.7	0.4	41
M. wilsonii	48	0.95	22.75	58.75	-0.05	2.925	18
