# Supplementary material for: Predictive Framework Based on GBIF and WorldClim Data for Identifying Drought- and Cold-Tolerant Magnolia Species in China
Source: Plants (Basel). 2025 Jun 27;14(13):1966. doi: 10.3390/plants14131966 (PMC12251840; doi:10.3390/plants14131966)
Supplement: Supplementary file 1 [file plants-14-01966-s001.zip › Supplementary Table S4.xlsx]

## Sheet: Sheet1
	Species	Family	IUCN	Endemism
	Magnolia globosa	Magnoliaceae	NT	Endemic to China
	Magnolia rostrata	Magnoliaceae	VU
	Magnolia wilsonii	Magnoliaceae	EN	Endemic to China
	Magnolia zenii	Magnoliaceae	CR	Endemic to China
